# Supplementary material for: Long COVID-19 Enigma: Unmasking the Role of Distinctive Personality Profiles as Risk Factors
Source: J Clin Med. 2024 May 14;13(10):2886. doi: 10.3390/jcm13102886 (PMC11122355; doi:10.3390/jcm13102886)
Supplement: Supplementary file 1 [file jcm-13-02886-s001.zip]

Archive with 1 entries (1 files):
- jcm-2998281-supplementary.pdf
